# Supplementary material for: The Challenge of Choosing the Best Classification Method in Radiomic Analyses: Recommendations and Applications to Lung Cancer CT Images
Source: Cancers (Basel). 2021 Jun 21;13(12):3088. doi: 10.3390/cancers13123088 (PMC8234634; doi:10.3390/cancers13123088)
Supplement: Supplementary file 1 [file cancers-13-03088-s001.zip]

Archive with 1 entries (1 files):
- cancers-1186771-supplementary.pdf
